# Supplementary material for: The Burden of Typhoid and Paratyphoid in India: Systematic Review and Meta-analysis
Source: PLoS Negl Trop Dis. 2016 Apr 15;10(4):e0004616. doi: 10.1371/journal.pntd.0004616 (PMC4833325; doi:10.1371/journal.pntd.0004616)
Supplement: S1 Data — (TXT) [file pntd.0004616.s006.txt]

Study	Author	Title	Year_published	AuthorYear	Year_study	Setting	Case_definition	Type_communitystudy	Outbreak	Urban_rural	Age	5	May-19	19	State	City	Degrees	latitude_City	longitude_City	latitude_State	longitude_State	#Participant	#Patients	#Person_years	Participants5	Participants519	Participants19	Participants5_person_years	Participants519_person_years	Participants19_person_years	#Paratyphoid_participants	#Paratyphoid_patients	Typhoid	Paratyphoid	lab_conf	min_duration_fever	excluded_other_aetiologies	age_range
1	"Agarwal SK, Mehrotra R, Khan AM, Srivastava VK, Mehrotra RML. "	Study of Salmonella infections in and around Lucknow	1978	"Agarwal et al, 1978"	1974	Hospital	Fever	NA	No	Urban	No	NA	NA	NA	Uttar Pradesh	Lucknow	"26 50' 21"" N, 080 55' 23"" E"	26839281	80923133	272500	807500	2078	180	NA	NA	NA	NA	NA	NA	NA	1482	30	Y	Y	culture			
2	"Agarwal V, Brahmne RB, Dhanvijay AG, Jalgaonkar PD, Pathak AA, Saoji AM."	"Antibiogram, phage types & biotypes of Salmonella typhi isolated in Nagpur. "	1992	"Agarwal et al, 1992"	1991	Hospital	Fever	NA	No	Urban	No	NA	NA	NA	Maharashtra	Nagpur	"21 09' 14"" N, 079 05' 05"" E"	21153757	79084602	195000	750000	1482	232	NA	NA	NA	NA	NA	NA	NA	NA	NA	Y	N	culture			
3	"Arora RK, Gupta A, Joshi NM, Kataria VK, Lall P, Anand AC"	Multidrug resistant typhoid fever: study of an outbreak in Calcutta	1992	"Arora et al, 1992 *"	1990	Hospital	Suspected enteric fever	NA	Yes	Urban	No	NA	NA	NA	West Bengal	Kolkata	"22 33' 45"" N, 088 21' 47"" E"	22562627	88363044	240000	880000	117	98	NA	NA	NA	NA	NA	NA	NA	NA	NA	Y	N	culture			
4	"Bhattacharya SS, Das U"	"Occurrence of Salmonella typhi infection in Rourkela, Orissa"	2000	"Bhattacharya et al, 2000"	1998	Hospital	Suspected enteric fever	NA	No	Urban	No	NA	NA	NA	Orissa	Rourkela	"22 13' 30"" N, 084 51' 51"" E"	22224964	84864143	205000	8441667	7866	988	NA	NA	NA	NA	NA	NA	NA	NA	NA	Y	N	culture			
5	"Bhattacharya SS, Das U"	"A steady decrease in occurrence of Salmonella typhi infection in Rourkela, Orissa"	2003	"Bhattacharya et al, 2003"	2001	Hospital	Suspected enteric fever	NA	No	Urban	No	NA	NA	NA	Orissa	Rourkela	"22 13' 30"" N, 084 51' 51"" E"	22224964	84864143	205000	8441667	4378	254	NA	NA	NA	NA	NA	NA	NA	NA	NA	Y	N	culture			
6	"Bhattacharya SS, Das U, Choudhury BK"	"Occurrence & antibiogram of Salmonella Typhi & S. Paratyphi A isolated from Rourkela, Orissa"	2011	"Bhattacharya et al, 2011"	2007	Hospital	Suspected enteric fever	NA	No	Urban	No	NA	NA	NA	Orissa	Rourkela	"22 13' 30"" N, 084 51' 51"" E"	22224964	84864143	205000	8441667	5340	234	NA	NA	NA	NA	NA	NA	NA	5340	64	Y	Y	culture			
7	"Bhattacharya, S.S. & Dash, U."	A sudden rise in occurrence of Salmonella paratyphi a infection in Rourkela orissa.	2007	"Bhattacharya et al, 2007 *"	2004	Hospital	Suspected enteric fever	NA	Yes	Urban	No	NA	NA	NA	Orissa	Rourkela	"22 13' 30"" N, 084 51' 51"" E"	22224964	84864143	205000	8441667	795	38	NA	NA	NA	NA	NA	NA	NA	795	47	Y	Y	culture			
8	"Bhunia R, Hutin Y, Ramakrishnan R, Pal N, Sen T, Murhekar M. "	"A typhoid fever outbreak in a slum of South Dumdum municipality, West Bengal, India, 2007: Evidence for foodborne and waterborne transmission"	2009	"Bhunia et al, 2009 * ^"	2006	Hospital	Fever	NA	Yes	Urban	No	NA	NA	NA	West Bengal	Kolkata	"22 33' 45"" N, 088 21' 47"" E"	22562627	88363044	240000	880000	13920	65	NA	NA	NA	NA	NA	NA	NA	NA	NA	Y	N	serology			
9	"Chande C, Shrikhande S, Kapale S, Agrawal S, Fule RP"	Change in antimicrobial resistance pattern of Salmonella Typhi in central India	2002	"Chande et al, 2002"	2001	Hospital	Suspected enteric fever	NA	No	Urban	No	NA	NA	NA	Maharashtra	Nagpur	"21 09' 14"" N, 079 05' 05"" E"	21153757	79084602	195000	750000	1468	51	NA	NA	NA	NA	NA	NA	NA	1468	3	Y	Y	culture			
10	"Chrispal A, Booruga H, Gopinath KG, Chandy S, Prakash JAJ, Thomas EM, et al."	Acute undifferentiated febrile illness in adult hospitalized patients: the disease spectrum and diagnostic predictors - an experience from a tertiary care hospital in South India	2010	"Chrispal et al, 2010 ^"	2008	Hospital	Fever	NA	No	Urban	No	NA	NA	NA	Tamil Nadu	Vellore	"12 54' 21"" N, 079 08' 14"" E"	12905769	79137104	110000	780000	398	28	NA	NA	NA	NA	NA	NA	NA	398	4	Y	Y	culture/serology			
11	"Dutta S, Sur D, Manna B, Sen B, Deb AK, Deen JL, et al. "	"Evaluation of new-generation serologic tests for the diagnosis of typhoid fever: data from a community-based surveillance in Calcutta, India"	2006	"Dutta et al, 2006"	2004	Hospital	Fever	NA	No	Urban	No	NA	NA	NA	West Bengal	Kolkata	"22 33' 45"" N, 088 21' 47"" E"	22562627	88363044	240000	880000	6761	176	NA	NA	NA	NA	NA	NA	NA	NA	NA	Y	N	culture			
12	"Ganesh R, Janakiraman L, Vasanthi T, Sathiyaseleram M"	Profile of typhoid fever in children from a tertiary care hospital in Chennai-South India	2010	"Ganesh et al, 2010"	2007	Hospital	Fever	NA	No	Urban	YES	NA	NA	NA	Tamil Nadu	Chennai	"13 05' 05"" N, 080 14' 54"" E"	13084622	80248357	110000	780000	45196	316	NA	NA	NA	NA	NA	NA	NA	NA	NA	Y	N	culture			
13	"Garg RA, Krashak R"	Typhoid fever before two year of age	1993	"Garg et al, 1993"	1991	Hospital	Suspected enteric fever	NA	No	Urban	No	NA	NA	NA	Delhi	Delhi	"28 39' 14"" N, 077 13' 44"" E"	28653806	77224960	286667	771000	25	18	NA	NA	NA	NA	NA	NA	NA	NA	NA	Y	N	culture			
14	"Gautam V, Gupta NK, Chaudhary U, Arora DR"	Sensitivity pattern of Salmonella serotypes in Northern India	2002	"Gautam et al, 2002"	2000	Hospital	Fever	NA	No	Urban	No	NA	NA	NA	Haryana	Rohtak	"28 53' 18"" N, 076 34' 31"" E"	28888377	76591239	290000	760000	6956	436	NA	NA	NA	NA	NA	NA	NA	6956	94	Y	Y	culture			
15	"Gupta B, Kumar R, Khurana S"	Multi drug resistant Salmonella typhi in Ludhiana (Punjab)	1993	"Gupta et al, 1993"	1990	Hospital	Suspected enteric fever	NA	No	Urban	No	NA	NA	NA	Punjab	Ludhiana	"30 54' 01"" N, 075 51' 08"" E"	30900148	75852289	309160	754160	6319	280	NA	NA	NA	NA	NA	NA	NA	6319	3	Y	Y	culture			
16	"Gupta V, Kaur J, Chander J."	An increase in enteric fever cases due to Salmonella Paratyphi A in & around Chandigarh	2009	"Gupta et al, 2009"	2007	Hospital	Suspected enteric fever	NA	No	Urban	No	NA	NA	NA	Chandigarh	Chandigarh	"30 44' 11"" N, 076 47' 18"" E"	30736292	76788398	307500	768000	11240	71	NA	NA	NA	NA	NA	NA	NA	11240	84	Y	Y	culture			
17	"Gupta V, Kaur U, Singh G, Prakash C, Sharma M, Aggarwal KC."	"An outbreak of typhoid fever in Chandigarh, North India"	1986	"Gupta et al, 1986 * "	1982	Hospital	Fever	NA	Yes	Urban	No	NA	NA	NA	Chandigarh	Chandigarh	"30 44' 11"" N, 076 47' 18"" E"	30736292	76788398	307500	768000	54	48	NA	NA	NA	NA	NA	NA	NA	54	0	Y	Y	culture			
18	"Jaffari SMH, Maruthi V."	Typhoid fever in children	1969	"Jaffari et al, 1969"	1968	Hospital	Suspected enteric fever	NA	No	Urban	No	NA	NA	NA	Andhra Pradesh	Hyderabad	"17 23' 03"" N, 078 27' 23"" E"	17384052	78456355	155000	795000	479	65	NA	NA	NA	NA	NA	NA	NA	NA	NA	Y	N	culture			
19	"Jung, A., Singh, M.M. & Jajoo, U."	Unexplained fever-analysis of 233 cases in a referral hospital	1999	"Jung et al, 1999 ^"	1993	Hospital	Suspected enteric fever	NA	No	Urban	No	NA	NA	NA	MadhyaPradesh	Wardha	"20 45' 0"" N, 78 37' 0"" E"	20745319	78602195			233	69	NA	NA	NA	NA	NA	NA	NA	NA	NA	Y	N	culture/serology			
20	"Kulkarni R, Bhandar M, Srinivasa S"	Chloramphenicol resistant Salmonella typhi out break in a rural part of North-East Karnataka	1994	"Kulkarni et al, 1994 * "	1989	Hospital	Suspected enteric fever	NA	Yes	Rural	YES	NA	NA	NA	Karnataka	Gulbarga	"17 20' 15"" N, 076 50' 16"" E"	17337635	76837866	135000	760000	77	22	NA	NA	NA	NA	NA	NA	NA	NA	NA	Y	N	culture			
21	"Kumar S, Rizvi M, Berry N"	Rising prevalence of enteric fever due to multidrug-resistant Salmonella: an epidemiological study	2008	"Kumar et al, 2008"	2002	Hospital	Fever	NA	No	Urban	No	NA	NA	NA	Delhi	Delhi	"28 39' 14"" N, 077 13' 44"" E"	28653806	77224960	286667	771000	5565	140	NA	NA	NA	NA	NA	NA	NA	5565	16	Y	Y	culture			
22	"Mehta M, Dutta P, Gupta V."	Antimicrobial susceptibility pattern of blood isolates from a teaching hospital in north India	2005	"Mehta et al, 2005"	2004	Hospital	Fever	NA	No	Urban	No	NA	NA	NA	Chandigarh	Chandigarh	"30 44' 11"" N, 076 47' 18"" E"	30736292	76788398	307500	768000	5704	73	NA	NA	NA	NA	NA	NA	NA	NA	NA	Y	N	culture			
23	"Nandagopal, B., Sankar, S., Lingesan, K., Appu, K.C., Padmini, B., Sridharan, G. & Gopinath, A.K."	"Prevalence of Salmonella typhi among patients with febrile illness in rural and peri-urban populations of Vellore district, as determined by nested PCR targeting the flagellin gene"	2010	"Nandagopal et al, 2010"	2009	Hospital	Fever	NA	No	Rural	No	NA	NA	NA	Tamil Nadu	Vellore	"12 54' 21"" N, 079 08' 14"" E"	12905769	79137104	110000	780000	301	6	NA	NA	NA	NA	NA	NA	NA	NA	NA	Y	N	culture			
24	"Ochiai RL, Acosta CJ, Danovaro-Holliday MC, Baiqing D, Bhattacharya SK, Agtini MD, et al."	A study of typhoid fever in five Asian countries: disease burden and implications for control	2008	"Ochiai et al, 2008"	2004	Community	Fever	Cohort	No	Urban	YES	11	NA	NA	West Bengal	Kolkata	"22 33' 45"" N, 088 21' 47"" E"	22562627	88363044	240000	880000	56946	122	56946	4061	NA	NA	4061	NA	NA	NA	NA	Y	N	culture			
25	"Sugandhi-Rao P, Rajashekar V, Varghese GK, Shivananda PG."	Emergence of multidrug-resistant Salmonella typhi in rural Southern India	1993	"Sugandhi-Rao et al, 1993"	1991	Hospital	Suspected enteric fever	NA	No	Rural	No	NA	NA	NA	Karnataka	Manipal	"13 21' 00"" N, 074 47' 00"" E"	13346407	74783333	135000	760000	305	102	NA	NA	NA	NA	NA	NA	NA	305	27	Y	Y	culture			
26	"Rathish KC, Chandrashekar MR, Nagesha CN"	An outbreak of multidrug resistant typhoid fever in Bangalore	1995	"Rathish et al, 1995 *"	1992	Hospital	Suspected enteric fever	NA	Yes	Urban	No	NA	NA	NA	Karnataka	Bangalore	"12 58' 37"" N, 077 35' 14"" E"	12977063	77587106	135000	760000	685	164	NA	NA	NA	NA	NA	NA	NA	685	5	Y	Y	culture			
27	"Saha MR, Dutta P, Palit A, Dutta D, Bhattacharya MK, Mitra U, et al."	"A note on incidence of typhoid fever in diverse age groups in Kolkata, India"	2003	"Saha et al, 2003"	1996	Hospital	Suspected enteric fever	NA	No	Urban	YES	99	261	6	West Bengal	Kolkata	"22 33' 45"" N, 088 21' 47"" E"	22562627	88363044	240000	880000	1736	366	NA	388	1174	174	NA	NA	NA	NA	NA	Y	N	culture			
28	"Saxena, S.N. & Sen, R"	Salmonella paratyphi A infection in India: incidence and phage types	1966	"Saxena et al, 1966"	1963	Hospital	Suspected enteric fever	NA	No	Urban	No	NA	NA	NA	Delhi	Delhi	"28 39' 14"" N, 077 13' 44"" E"	28653806	77224960	286667	771000	5916	533	NA	NA	NA	NA	NA	NA	NA	5916	68	Y	Y	culture			
29	"Sen R, Saxena SN"	Typhoid fever in Delhi area: an assessment based on bacteriological and some epidemiological findings	1968	"Sen et al, 1968"	1963	Hospital	Suspected enteric fever	NA	No	Urban	No	NA	NA	NA	Delhi	Delhi	"28 39' 14"" N, 077 13' 44"" E"	28653806	77224960	286667	771000	5735	527	NA	NA	NA	NA	NA	NA	NA	NA	NA	Y	N	culture			
30	"Sheorey HS, Kaundinya DV, Hulyalkar VS, Deshpande AK"	Multi drug resistant Salmonella typhi in Bombay	1993	"Sheorey et al, 1993(1) * "	1990	Hospital	Suspected enteric fever	NA	Yes	Urban	No	NA	NA	NA	Maharashtra	Mumbai	"18 59' 16"" N, 072 50' 11"" E"	18987807	72836447	195000	750000	973	179	NA	NA	NA	NA	NA	NA	NA	NA	NA	Y	N	culture			
31	"Shukla, S., Pant, H., Sengupta, C., Chaturvedi, P. & Chaudhary, B.L."	"Malaria and typhoid, do they co-exist as alternative diagnosis in tropics? A tertiary care hospital experience"	2014	"Shukla et al, 2014"	2013	Hospital	Fever	NA	No	Urban	No	NA	NA	NA	Uttar Pradesh	Barabanki	"26 55' 40"" N, 081 11' 00"" E"	26927724	81183448	272500	807500	200	5	NA	NA	NA	NA	NA	NA	NA	NA	NA	Y	N	culture			
32	"Singh B, Saxena SN"	Blood culture positive cases of enteric group of fevers in Delhi	1964	"Singh et al, 1964"	1956	Hospital	Suspected enteric fever	NA	No	Urban	No	NA	NA	NA	Delhi	Delhi	"28 39' 14"" N, 077 13' 44"" E"	28653806	77224960	286667	771000	18636	1526	NA	NA	NA	NA	NA	NA	NA	18636	77	Y	Y	culture			
33	"Sinha A, Sazawal S, Kumar R, Sood S, Reddaiah VP, Singh B, et al."	Typhoid fever in children aged less than 5 years	1999	"Sinha et al, 1999"	1996	Community	Fever	Cohort	No	Urban	YES	28	32	3	Delhi	Kalkaji	"28 32' 55"" N, 077 15' 05"" E"	28654855	77251333	286667	771000	7159	63	6454	1027	2743	2684	1027	2743	2684	NA	NA	Y	N	culture			
34	"Sridhar CB, Kulkarni RD"	Reassessment of frequency of occurrence of typhoid fever and cost efficacy analysis of antibiotic therapy	1995	"Sridhar et al, 1995"	1990	Hospital	Suspected enteric fever	NA	No	Urban	YES	NA	NA	NA	Karnataka	Bangalore	"12 58' 37"" N, 077 35' 14"" E"	12977063	77587106	135000	760000	1516	650	NA	NA	NA	NA	NA	NA	NA	NA	NA	Y	N	culture			
35	"Sur D, Ochiai RL, Bhattacharya SK, Ganguly, NK, Ali M, Manna B, et al.  "	A cluster-randomized effectiveness trial of Vi typhoid vaccine in India	2009	"Sur et al, 2009"	2006	Community	Fever	Cohort	No	Urban	Yes	27	NA	NA	West Bengal	Kolkata	"22 33' 45"" N, 088 21' 47"" E"	22562627	88363044	240000	880000	18804	96	36204.82	1095	NA	NA	2089.62	NA	NA	18804	49	Y	Y	culture			
36	"Sushi KM, Sivasangeetha K, Kumar AS, Shastri P, Ganesan A, Anitha D, et al."	"Seroprevalence of leptospirosis, enteric fever and dengue in patients with acute febrile illness in Tamil Nadu, India"	2014	"Sushi et al, 2014 ^"	2011	Hospital	Fever	NA	No	Urban	No	NA	NA	NA	Tamil Nadu	Chennai	"13 05' 05"" N, 080 14' 54"" E"	13084622	80248357	110000	780000	100	17	NA	NA	NA	NA	NA	NA	NA	100	4	Y	Y	serology			
37	"Uma A, Sharma KB, Thirumalaikolundusubramanian P, Muthu AK, Thiagarajan R"	Prevalence of Salmonella phage types in Madurai	1980	"Uma et al, 1980"	1977	Hospital	Suspected enteric fever	NA	No	Urban	No	NA	NA	NA	Tamil Nadu	Madurai	"09 55' 02"" N, 078 07' 11"" E"	9917347	78119622	110000	780000	1949	301	NA	NA	NA	NA	NA	NA	NA	1949	11	Y	Y	culture			
