# Supplementary material for: The Burden of Typhoid and Paratyphoid in India: Systematic Review and Meta-analysis
Source: PLoS Negl Trop Dis. 2016 Apr 15;10(4):e0004616. doi: 10.1371/journal.pntd.0004616 (PMC4833325; doi:10.1371/journal.pntd.0004616)
Supplement: S2 Data — (TXT) [file pntd.0004616.s007.txt]

Study	Author	Title	Year_published	AuthorYear	Year_study	Setting	Case_definition	Type_communitystudy	Outbreak	Urban_rural	Age	5	5-19	19	State	City	Degrees	latitude_City	longitude_City	latitude_State	longitude_State	#Participant	#Patients	#Person_years	Participants5	Participants519	Participants19	Participants5_person_years	Participants519_person_years	Participants19_person_years	#Paratyphoid_participants	#Paratyphoid_patients	Typhoid	Paratyphoid	lab_conf	min_duration_fever	excluded_other_aetiologies	age_range
1	"Agarwal SK, Mehrotra R, Khan AM, Srivastava VK, Mehrotra RML. "	Study of Salmonella infections in and around Lucknow	1978	"Agarwal et al, 1978"	1974	Hospital	Fever	NA	No	Urban	No	NA	NA	NA	Uttar Pradesh	Lucknow	"26 50' 21"" N, 080 55' 23"" E"	26839281	80923133	272500	807500	2078	180	NA	NA	NA	NA	NA	NA	NA	1482	30	Y	Y	culture			
2	"Bhattacharya SS, Das U, Choudhury BK"	"Occurrence & antibiogram of Salmonella Typhi & S. Paratyphi A isolated from Rourkela, Orissa"	2011	"Bhattacharya et al, 2011"	2007	Hospital	Suspected enteric fever	NA	No	Urban	No	NA	NA	NA	Orissa	Rourkela	"22 13' 30"" N, 084 51' 51"" E"	22224964	84864143	205000	8441667	5340	234	NA	NA	NA	NA	NA	NA	NA	5340	64	Y	Y	culture			
3	"Bhattacharya, S.S. & Dash, U."	A sudden rise in occurrence of Salmonella paratyphi a infection in Rourkela orissa.	2007	"Bhattacharya et al, 2007 *"	2004	Hospital	Suspected enteric fever	NA	Yes	Urban	No	NA	NA	NA	Orissa	Rourkela	"22 13' 30"" N, 084 51' 51"" E"	22224964	84864143	205000	8441667	795	38	NA	NA	NA	NA	NA	NA	NA	795	47	Y	Y	culture			
4	"Chande C, Shrikhande S, Kapale S, Agrawal S, Fule RP"	Change in antimicrobial resistance pattern of Salmonella Typhi in central India	2002	"Chande et al, 2002"	2001	Hospital	Suspected enteric fever	NA	No	Urban	No	NA	NA	NA	Maharashtra	Nagpur	"21 09' 14"" N, 079 05' 05"" E"	21153757	79084602	195000	750000	1468	51	NA	NA	NA	NA	NA	NA	NA	1468	3	Y	Y	culture			
5	"Chrispal A, Booruga H, Gopinath KG, Chandy S, Prakash JAJ, Thomas EM, et al."	Acute undifferentiated febrile illness in adult hospitalized patients: the disease spectrum and diagnostic predictors - an experience from a tertiary care hospital in South India	2010	"Chrispal et al, 2010 ^"	2008	Hospital	Fever	NA	No	Urban	No	NA	NA	NA	Tamil Nadu	Vellore	"12 54' 21"" N, 079 08' 14"" E"	12905769	79137104	110000	780000	398	28	NA	NA	NA	NA	NA	NA	NA	398	4	Y	Y	culture/serology			
6	"Dutta S, Das S, Mitra U, Jain P, Roy I, Ganguly SS, et al. "	"Antimicrobial Resistance, Virulence Profiles and Molecular Subtypes of Salmonella enterica Serovars Typhi and Paratyphi A Blood Isolates from Kolkata, India during 2009-2013"	2014	"Dutta et al, 2014"	2011	Hospital	Suspected enteric fever	NA	No	Urban	No	NA	NA	NA	West Bengal	Kolkata	"22 33' 45"" N, 088 21' 47"" E"	22562627	88363044	240000	880000	422	27	NA	NA	NA	NA	NA	NA	NA	422	7	Y	Y	culture			
7	"Gautam V, Gupta NK, Chaudhary U, Arora DR"	Sensitivity pattern of Salmonella serotypes in Northern India	2002	"Gautam et al, 2002"	2000	Hospital	Fever	NA	No	Urban	No	NA	NA	NA	Haryana	Rohtak	"28 53' 18"" N, 076 34' 31"" E"	28888377	76591239	290000	760000	6956	436	NA	NA	NA	NA	NA	NA	NA	6956	94	Y	Y	culture			
8	"Gupta B, Kumar R, Khurana S"	Multi drug resistant Salmonella typhi in Ludhiana (Punjab)	1993	"Gupta et al, 1993"	1990	Hospital	Suspected enteric fever	NA	No	Urban	No	NA	NA	NA	Punjab	Ludhiana	"30 54' 01"" N, 075 51' 08"" E"	30900148	75852289	309160	754160	6319	280	NA	NA	NA	NA	NA	NA	NA	6319	3	Y	Y	culture			
9	"Gupta V, Kaur J, Chander J."	An increase in enteric fever cases due to Salmonella Paratyphi A in & around Chandigarh	2009	"Gupta et al, 2009"	2007	Hospital	Suspected enteric fever	NA	No	Urban	No	NA	NA	NA	Chandigarh	Chandigarh	"30 44' 11"" N, 076 47' 18"" E"	30736292	76788398	307500	768000	11240	71	NA	NA	NA	NA	NA	NA	NA	11240	84	Y	Y	culture			
10	"Kumar S, Rizvi M, Berry N"	Rising prevalence of enteric fever due to multidrug-resistant Salmonella: an epidemiological study	2008	"Kumar et al, 2008"	2002	Hospital	Fever	NA	No	Urban	No	NA	NA	NA	Delhi	Delhi	"28 39' 14"" N, 077 13' 44"" E"	28653806	77224960	286667	771000	5565	140	NA	NA	NA	NA	NA	NA	NA	5565	16	Y	Y	culture			
11	"Rathish KC, Chandrashekar MR, Nagesha CN"	An outbreak of multidrug resistant typhoid fever in Bangalore	1995	"Rathish et al, 1995 *"	1992	Hospital	Suspected enteric fever	NA	Yes	Urban	No	NA	NA	NA	Karnataka	Bangalore	"12 58' 37"" N, 077 35' 14"" E"	12977063	77587106	135000	760000	685	164	NA	NA	NA	NA	NA	NA	NA	685	5	Y	Y	culture			
12	"Saxena, S.N. & Sen, R"	Salmonella paratyphi A infection in India: incidence and phage types	1966	"Saxena et al, 1966"	1963	Hospital	Suspected enteric fever	NA	No	Urban	No	NA	NA	NA	Delhi	Delhi	"28 39' 14"" N, 077 13' 44"" E"	28653806	77224960	286667	771000	5916	533	NA	NA	NA	NA	NA	NA	NA	5916	68	Y	Y	culture			
13	"Singh B, Saxena SN"	Blood culture positive cases of enteric group of fevers in Delhi	1964	"Singh et al, 1964"	1956	Hospital	Suspected enteric fever	NA	No	Urban	No	NA	NA	NA	Delhi	Delhi	"28 39' 14"" N, 077 13' 44"" E"	28653806	77224960	286667	771000	18636	1526	NA	NA	NA	NA	NA	NA	NA	18636	77	Y	Y	culture			
14	"Sugandhi-Rao P, Rajashekar V, Varghese GK, Shivananda PG."	Emergence of multidrug-resistant Salmonella typhi in rural Southern India	1993	"Sugandhi-Rao et al, 1993"	1991	Hospital	Suspected enteric fever	NA	No	Rural	No	NA	NA	NA	Karnataka	Manipal	"13 21' 00"" N, 074 47' 00"" E"	13346407	74783333	135000	760000	305	102	NA	NA	NA	NA	NA	NA	NA	305	27	Y	Y	culture			
15	"Sur D, Ali M, Von Seidlein L, Manna B, Deen JL, Acosta CJ, et al. "	"Comparisons of predictors for typhoid and paratyphoid fever in Kolkata, India"	2007	"Sur et al, 2007"	2004	Community	Fever	Cohort	No	Urban	No	NA 	NA	NA	West Bengal	Kolkata	"22 33' 45"" N, 088 21' 47"" E"	22562627	88363044	240000	880000	56946	80	56946	NA	NA	NA	NA	NA	NA	56946	47	Y	Y	culture			
16	"Sur D, Ochiai RL, Bhattacharya SK, Ganguly, NK, Ali M, Manna B, et al.  "	A cluster-randomized effectiveness trial of Vi typhoid vaccine in India	2009	"Sur et al, 2009"	2006	Community	Fever	Cohort	No	Urban	Yes	27	NA	NA	West Bengal	Kolkata	"22 33' 45"" N, 088 21' 47"" E"	22562627	88363044	240000	880000	18804	96	36205	1095	NA	NA	2090	NA	NA	18804	49	Y	Y	culture			
17	"Sushi KM, Sivasangeetha K, Kumar AS, Shastri P, Ganesan A, Anitha D, et al."	"Seroprevalence of leptospirosis, enteric fever and dengue in patients with acute febrile illness in Tamil Nadu, India"	2014	"Sushi et al, 2014 ^"	2011	Hospital	Fever	NA	No	Urban	No	NA	NA	NA	Tamil Nadu	Chennai	"13 05' 05"" N, 080 14' 54"" E"	13084622	80248357	110000	780000	100	17	NA	NA	NA	NA	NA	NA	NA	100	4	Y	Y	serology			
18	"Uma A, Sharma KB, Thirumalaikolundusubramanian P, Muthu AK, Thiagarajan R"	Prevalence of Salmonella phage types in Madurai	1980	"Uma et al, 1980"	1977	Hospital	Suspected enteric fever	NA	No	Urban	No	NA	NA	NA	Tamil Nadu	Madurai	"09 55' 02"" N, 078 07' 11"" E"	9917347	78119622	110000	780000	1949	301	NA	NA	NA	NA	NA	NA	NA	1949	11	Y	Y	culture			
